# Supplementary material for: Nutritional Concerns among Female International Volunteers Based on the Income and Development Status of Their Country of Service
Source: Int J Environ Res Public Health. 2022 Apr 16;19(8):4846. doi: 10.3390/ijerph19084846 (PMC9026757; doi:10.3390/ijerph19084846)
Supplement: Supplementary file 1 [file ijerph-19-04846-s001.zip]

Archive with 1 entries (1 files):
- ijerph-1655531-supplementary.pdf
